# Supplementary material for: The Impact of Moderate Earthquakes on Antidepressant Prescriptions in Ulsan, South Korea: A Controlled Interrupted Time Series Analysis
Source: J Epidemiol. 2023 Dec 5;33(12):600–6. doi: 10.2188/jea.JE20220171 (PMC10635813; doi:10.2188/jea.JE20220171)
Supplement: Supplementary file 1 [file je-33-600-s001.zip]

Archive with 2 entries (2 files):
- JE20220171/JE20220171_eMaterial_accepted_33-12-clean.pdf
- JE20220171/JE20220171_eTables_eFigures_accepted_33-12-clean.pdf
